# Supplementary material for: Cross-Talk between Probiotic Nissle 1917 and Human Colonic Epithelium Affects the Metabolite Composition and Demonstrates Host Antibacterial Effect
Source: Metabolites. 2021 Dec 5;11(12):841. doi: 10.3390/metabo11120841 (PMC8706777; doi:10.3390/metabo11120841)
Supplement: Supplementary file 1 [file metabolites-11-00841-s001.zip]

Archive with 1 entries (1 files):
- metabolites-1443956-supplementary.pdf
